# Supplementary material for: Monoassociation with Lactobacillus plantarum Disrupts Intestinal Homeostasis in Adult Drosophila melanogaster
Source: mBio. 2018 Jul 31;9(4):e01114-18. doi: 10.1128/mBio.01114-18 (PMC6069112; doi:10.1128/mBio.01114-18)
Supplement: DATA SET S1 [file mbo004184008sd1.xlsx]

## Sheet: OREGON_1.5_UP_DOWN
DIFFERENTIALLY REGULATED GENES IN THE INTESTINES OF OREGON R FLIES RAISED FROM AXENIC EMBRYOS RELATIVE TO THE INTESTINES OF CR OREGON R FLIES
CG Number	Gene.Symbol	OrCR/OrAx
CG42807	CG42807	15.55
CG32368	CG32368	13.35
CG7629	AttD	8.62
CG12970	CG12970	7.71
CG6967	CG6967	7
CG8353	CG8353	6.72
CG7103	Pvf1	6.5
CG32279	dro2	5.78
CG4250	CG4250	5.75
CG15199	CG15199	5.13
CG16963	Cry	4.52
CG3401	betaTub60D	4.51
CG6640	CG6640	4.51
CG17264	CG17264	4.46
CG16995	CG16995	4.16
CG14499	CG14499	4.11
CG1385	Def	4.03
CG14696	CG14696	3.99
CG10146	AttA	3.61
CG3074	dmw	3.51
CG2054	Cht2	3.44
CG5118	CG5118	3.43
CG31421	Takl1	3.4
CG4463	Hsp23	3.39
CG1070	Alh	3.32
CG30090	CG30090	3.28
CG8678	CG8678	3.23
CG11658	CG11658	3.12
CG31344	CG31344	3.09
CG18743	Hsp70Ab	3.08
CG12287	pdm2	3.06
CG4445	pgant3	3.05
CG33468	CG33468	2.98
CG5953	CG5953	2.95
CG7670	WRNexo	2.93
CG15552	Sox100B	2.89
CG10943	CG10943	2.89
CG3986	Cht4	2.83
CG31901	Mur29B	2.75
CG32107	CG32107	2.74
CG13388	Akap200	2.72
CG6489	Hsp70Bc	2.72
CG13482	CG13482	2.69
CG18402	InR	2.66
CG10383	CG10383	2.66
CG31410	Npc2e	2.65
CG6792	CG6792	2.64
CG2017	CG2017	2.57
CG5910	CG5910	2.57
CG5630	CG5630	2.55
CG4799	Pen	2.55
CG9670	fal	2.55
CG3181	Ts	2.53
CG11671	CG11671	2.52
CG10842	Cyp4p1	2.52
CG7496	PGRP-SD	2.51
CG12051	Act42A	2.51
CG5212	Pli	2.51
CG9193	mus209	2.49
CG1220	Kaz1-ORFB	2.49
CG31453	pch2	2.48
CG6869	FucTA	2.48
CG15210	CG15210	2.48
CG4978	Mcm7	2.48
CG2699	Pi3K21B	2.45
CG34005	CG34005	2.45
CG9579	AnnX	2.44
CG4269	CG4269	2.43
CG13117	CG13117	2.42
CG33469	CG33469	2.42
CG33983	obst-H	2.42
CG6933	CG6933	2.38
CG6246	nub	2.38
CG13598	sba	2.36
CG9120	LysX	2.35
CG15154	Socs36E	2.34
CG11949	cora	2.34
CG31543	Hph	2.32
CG8975	RnrS	2.31
CG3178	Rrp1	2.31
CG3619	Dl	2.3
CG15509	kay	2.28
CG34236	CG34236	2.26
CG1794	Mmp2	2.26
CG4998	CG4998	2.25
CG13488	CG13488	2.25
CG5518	sda	2.25
CG6489	Hsp70Bc	2.25
CG18372	AttB	2.24
CG11141	CG11141	2.24
CG31811	cenG1A	2.24
CG16959	CG16959	2.23
CG18635	CG18635	2.23
CG8091	Nc	2.22
CG11878	CG11878	2.22
CG3726	CG3726	2.22
CG16898	CG16898	2.22
CG13190	cuff	2.2
CG15829	CG15829	2.2
CG6330	CG6330	2.18
CG2789	CG2789	2.17
CG10559	CG10559	2.16
CG10746	fok	2.16
CG8733	Cyp305a1	2.15
CG15893	CG15893	2.15
CG42388	CG42388	2.14
CG8398	CG8398	2.14
CG17950	HmgD	2.13
CG13586	itp	2.12
CG8497	Rhp	2.11
CG5940	CycA	2.11
CG1347	CG1347	2.11
CG4700	Sema-2a	2.1
CG2679	gol	2.09
CG9564	Try29F	2.09
CG14302	CG14302	2.08
CG8337	E(spl)malpha	2.07
CG31004	CG31004	2.07
CG11988	neur	2.07
CG5371	RnrL	2.06
CG5730	AnnIX	2.06
CG32684	alpha-Man-I	2.06
CG30154	CG30154	2.05
CG16910	key	2.05
CG13941	Arc2	2.04
CG32556	CG32556	2.04
CG14872	CG14872	2.03
CG8671	CG8671	2.02
CG3703	CG3703	2.02
CG11454	CG11454	2.02
CG2086	drpr	2.02
CG33111	CG33111	2.01
CG13521	robo	2
CG12946	Whamy	2
CG12214	CG12214	2
CG32283	dro3	1.98
CG18188	Damm	1.98
CG10580	fng	1.97
CG8965	CG8965	1.97
CG30148	CG30148	1.95
CG31704	CG31704	1.94
CG14080	Mkp3	1.94
CG8095	scb	1.94
CG14029	vri	1.94
CG31363	Jupiter	1.93
CG30082	CG30082	1.93
CG8066	CG8066	1.91
CG5770	CG5770	1.9
CG4354	slbo	1.9
CG12358	Paip2	1.9
CG8346	HLHm3	1.89
CG32041	Hsp22 /// Hsp67Bb	1.88
CG10178	CG10178	1.87
CG34040	CG34040	1.85
CG12224	CG12224	1.85
CG2534	cno	1.83
CG31794	Pax	1.83
CG31216	Naam	1.82
CG5224	CG5224	1.81
CG15784	CG15784	1.79
CG6575	glec	1.78
CG4860	CG4860	1.77
CG10106	Tsp42Ee	1.77
CG17191	CG17191	1.75
CG10091	GstD9	1.74
CG1004	rho	1.74
CG15083	CG15083	1.72
CG4183	Hsp26	1.7
CG7291	Npc2a	1.69
CG7293	Klp68D	1.69
CG9358	Phk-3	1.68
CG4181	GstD2	1.68
CG4454	borr	1.68
CG6477	RhoGAP54D	1.68
CG34040	CG34040	1.67
CG2909	CG2909	1.67
CG15695	CG15695	1.66
CG6490	CG6490	1.66
CG13893	CG13893	1.66
CG5963	upd3	1.66
CG3254	pgant2	1.66
CG5055	baz	1.66
CG11992	Rel	1.65
CG9360	CG9360	1.64
CG42565	CG42565	1.63
CG15865	CG15865	1.63
CG13506	CG13506	1.62
CG4716	CG4716	1.6
CG7567	CG7567	1.6
CG6860	CG6860	1.6
CG7017	CG7017	1.59
CG12242	GstD5	1.59
CG8954	Smg5	1.59
CG12891	whd	1.59
CG6725	Sulf1	1.59
CG18067	CG18067	1.57
CG4421	GstD8	1.57
CG1634	Nrg	1.57
CG4637	hh	1.57
CG11765	Prx2540-2	1.57
CG34451	CG34451	1.57
CG9434	Fst	1.56
CG4466	Hsp27	1.56
CG8846	Thor	1.56
CG5789	CG5789	1.56
CG7118	Jon66Ci	1.56
CG10126	CG10126	1.55
CG12934	CG12934	1.53
CG14906	CG14906	1.53
CG15117	CG15117	1.53
CG4716	CG4716	1.52
CG11885	CG11885	1.52
CG10283	CG10283	1.51
CG14872	CG14872	1.5
CG9396	CG9396	-1.5
CG9027	CG9027	-1.5
CG17167	CG17167	-1.51
CG15879	CG15879	-1.52
CG11236	CG11236	-1.52
CG16762	CG16762	-1.53
CG10051	CG10051	-1.53
CG5528	Toll-9	-1.53
CG5992	Adgf-A	-1.53
CG9438	Cyp6a2	-1.54
X01472	Mef2	-1.54
CG17725	Pepck	-1.54
CG8579	Jon44E	-1.55
CG6456	Mip	-1.55
CG12387	zetaTry	-1.55
CG10553	CG10553	-1.56
CG15095	l(2)08717	-1.57
CG10550	CG10550	-1.57
CG5178	Act88F	-1.57
CG18607	CG18607	-1.57
CG10725	CG10725	-1.58
CG15213	CG15213	-1.58
CG13478	shd	-1.59
CG3382	Oatp58Db	-1.6
CG30049	CG30049	-1.61
CG14205	CG14205	-1.61
CG15534	CG15534	-1.63
CG4123	Mipp1	-1.63
CG5295	bmm	-1.64
CG3850	sug	-1.64
CG13360	CG13360	-1.65
CG13309	CG13309	-1.67
CG40305	FucTC	-1.67
CG8358	CG8358	-1.67
CG31089	CG31089	-1.68
CG42329	CG42329	-1.68
CG1946	CG1946	-1.68
CG4624	VhaAC39-2	-1.69
CG7737	CG7737	-1.69
CG17119	CG17119	-1.7
CG6403	CG6403	-1.71
CG10062	CG10062	-1.71
CG9259	CG9259	-1.71
CG14629	CG14629	-1.72
CG3656	Cyp4d1	-1.73
CG6839	CG6839	-1.73
CG14694	CG14694	-1.73
CG6070	gb	-1.73
CG33012	CG33012	-1.74
CG16727	CG16727	-1.76
CG17681	CG17681	-1.8
CG16904	CG16904	-1.83
CG31710	CG31710	-1.84
CG5130	CG5130	-1.85
CG1082	alpha-Est4	-1.85
CG9430	CG9430	-1.86
CG42329	CG42329	-1.88
CG10182	CG10182	-1.89
CG3747	Eaat1	-1.89
CG31272	CG31272	-1.91
CG15096	CG15096	-1.91
CG5304	l(2)01810	-1.92
CG31636	CG31636	-1.92
CG10513	CG10513	-1.93
CG18327	CG18327	-1.93
CG7923	Fad2	-1.94
CG31454	CG31454	-1.94
CG9394	CG9394	-1.95
CG30008	CG30008	-1.96
CG30354	CG30354	-1.96
CG7582	CG7582	-1.96
CG9512	CG9512	-1.98
CG32669	CG32669	-2
CG6296	CG6296	-2.01
CG3106	CG3106	-2.01
CG30265	CG30265	-2.03
CG32407	CG32407	-2.04
CG3705	aay	-2.04
CG4501	bgm	-2.04
CG8083	CG8083	-2.05
CG13160	CG13160	-2.09
CG9465	CG9465	-2.11
CG33281	CG33281	-2.12
CG8791	CG8791	-2.13
CG4797	CG4797	-2.16
CG30043	CG30043	-2.17
CG7966	CG7966	-2.2
CG16880	nimC3	-2.21
CG6898	Zip3	-2.21
CG14963	CG14963	-2.26
CG32750	CG32750	-2.27
CG9416	CG9416	-2.27
CG7025	CG7025	-2.31
CG8354	E(spl)m6	-2.32
CG8523	Mdr50	-2.33
CG31091	CG31091	-2.39
CG6747	Ir	-2.41
CG8468	CG8468	-2.41
CG11128	slif	-2.43
CG3348	CG3348	-2.49
CG15253	CG15253	-2.49
CG32656	Muc11A	-2.51
CG32751	CG32751	-2.51
CG7912	CG7912	-2.54
CG6034	CG6034	-2.6
CG31248	CG31248	-2.65
CG16700	CG16700	-2.65
CG1131	alpha-Est10	-2.77
CG12490	CG12490	-2.79
CG31259	CG31259	-2.83
CG9826	CG9826	-2.87
CG9825	CG9825	-2.91
CG33510	CG33510	-2.93
CG32754	vanin-like	-3.06
CG31783	ninaD	-3.06
CG16987	daw	-3.08
CG4991	CG4991	-3.22
CG13813	CG13813	-3.28
CG4830	CG4830	-3.43
CG30272	CG30272	-3.48
CG3972	Cyp4g1	-4.1

## Sheet: CANTONS_1.5_UP_DOWN
DIFFERENTIALLY REGULATED GENES IN THE INTESTINES OF CANTON S FLIES RAISED FROM AXENIC EMBRYOS RELATIVE TO THE INTESTINES OF CR CANTON S FLIES
CG Number	Gene.Symbol	CsCR/CsAx
CG42807	CG42807	22.7
CG4463	Hsp23	15.29
CG7629	AttD	9.6
CG33109	CG33109	5.36
CG16826	CG16826	5.18
CG15199	CG15199	5
CG32368	CG32368	4.73
CG12970	CG12970	4.68
CG32279	dro2	4.13
CG1678	CG1678	3.97
CG6640	CG6640	3.79
CG6967	CG6967	3.62
CG18743	Hsp70Ab	3.62
CG9120	LysX	3.34
CG4183	Hsp26	3.33
CG4250	CG4250	3.32
CG4998	CG4998	3.17
CG8353	CG8353	3.13
CG9116	LysP	3.12
CG13905	CG13905	3.07
CG12794	lcs	3.06
CG14499	CG14499	3.02
CG4466	Hsp27	2.86
CG31509	TotA	2.78
CG32041	Hsp22 /// Hsp67Bb	2.74
CG3401	betaTub60D	2.72
CG15829	CG15829	2.72
CG7496	PGRP-SD	2.71
CG4269	CG4269	2.71
CG14872	CG14872	2.58
CG6917	Est-6	2.47
CG13586	itp	2.29
CG14292	CG14292	2.28
CG30090	CG30090	2.24
CG14027	TotM	2.21
CG8577	PGRP-SC1a/b	2.18
CG32656	Muc11A	2.17
CG7103	Pvf1	2.15
CG6489	Hsp70Bc	2.13
CG4799	Pen	2.13
CG7118	Jon66Ci	2.12
CG15678	pirk	2.06
CG12051	Act42A	2.05
CG16995	CG16995	2.03
CG8337	E(spl)malpha	2.03
CG15068	CG15068	2.03
CG5630	CG5630	2.02
CG5940	CycA	2.02
CG10178	CG10178	2
CG10901	osk	2
CG1794	Mmp2	1.99
CG14934	mal_B1	1.98
CG14696	CG14696	1.92
CG31453	pch2	1.89
CG13488	CG13488	1.89
CG5118	CG5118	1.87
CG13913	mwh	1.87
CG6489	Hsp70Bc	1.86
CG30154	CG30154	1.84
CG9360	CG9360	1.84
CG13388	Akap200	1.82
CG15695	CG15695	1.82
CG31344	CG31344	1.79
CG2699	Pi3K21B	1.79
CG31421	Takl1	1.78
CG16844	IM3	1.78
CG15065	CG15065	1.76
CG30371	CG30371	1.74
CG9670	fal	1.73
CG9193	mus209	1.73
CG32283	dro3	1.72
CG15154	Socs36E	1.71
CG31901	Mur29B	1.7
CG7670	WRNexo	1.69
CG4445	pgant3	1.68
CG8975	RnrS	1.68
CG4700	Sema-2a	1.66
CG13190	cuff	1.63
CG3074	dmw	1.62
CG17191	CG17191	1.62
CG16836	CG16836	1.62
CG1070	Alh	1.61
CG31363	Jupiter	1.61
CG5963	upd3	1.61
CG3619	Dl	1.6
CG15818	CG15818	1.6
CG7816	CG7816	1.6
CG31410	Npc2e	1.59
CG31216	Naam	1.59
CG31955	CG31955	1.58
CG9579	AnnX	1.57
CG13309	CG13309	1.57
CG18372	AttB	1.55
CG11885	CG11885	1.54
CG12116	CG12116	1.54
CG8091	Nc	1.53
CG15083	CG15083	1.53
CG31508	TotC	1.53
CG10102	CG10102	1.53
CG6869	FucTA	1.52
CG11671	CG11671	1.51
CG1220	Kaz1-ORFB	1.51
CG34236	CG34236	1.51
CG15552	Sox100B	1.5
CG5518	sda	1.5
CG3897	blot	1.5
CG16834	lectin-33A	-1.5
CG33337	CG33337	-1.54
CG11218	Obp56d	-1.55
CG16752	SPR	-1.56
CG14606	CG14606	-1.58
CG16987	daw	-1.59
CG3972	Cyp4g1	-1.66

## Sheet: ESGTS_1.5_UP_DOWN
DIFFERENTIALLY REGULATED GENES IN THE INTESTINES OF ANTIBIOTIC-TREATED ESG[TS]/+ FLIES RELATIVE TO THE INTESTINES OF CR ESG[TS]/+ FLIES
Transcript ID(Array Design)	Gene Symbol	Fold Change (linear) (esg CR vs. esg GF)
CG8577	PGRP-SC1a, PGRP-SC1b	11.6
CG15678	pirk	11.58
CG9465	CG9465	10.41
CG10251	prt	9.14
CG8823	Lip3	7.17
CG7629	AttD	6.58
CG18743	Hsp70Aa, Hsp70Ab	4.81
CG6489	Hsp70Ba, Hsp70Bb, Hsp70Bbb, Hsp70Bc	4.37
CG4563	CG4563	4.15
CG31468	CG31468, DsimGD18362	4.13
CG9453	Spn42Da	3.89
CG16965	CG16965	3.81
CG9463	CG9463	3.79
CG14704	PGRP-LB	3.38
CG8221	Amyrel	3.34
CG31704	CG31704	3.26
CT32418	CG13177	3.26
CG31091	CG31091	3.23
CG18606	CG10476, CG18606	3.15
CG9080	Listericin	3.14
CG9453	Spn42Da	3.02
CG33468	CG33468	2.81
CG4466	Hsp27	2.66
CG18673	CG18673	2.62
CG4437	PGRP-LF	2.61
CG4484	Slc45-1	2.56
CG8091	Nc	2.52
CG18748	CG18748	2.48
Stencil:3R:13238824:13240268:GENSCAN	CG42822	2.47
CG8093	CG8093	2.38
CG8693	Mal-A4	2.33
CG6898	Zip3, Zip89B	2.31
CG14500	CG14500	2.29
CG7582	CG7582	2.29
CG11992	Rel	2.25
CG10102	Arc1	2.23
CG9466	CG9466	2.2
CG7171	Uro	2.18
CG3394	CG3394	2.14
CG6277	CG6271, CG6277	2.14
CG10476	CG10476	2.13
Stencil:3R:11056357:11057356:GENSCAN	CG34316	2.12
CG9468	CG9468	2.1
CG10559	CG10559	2.1
CG16775	CG16775	2.09
CG3790	CG3790	2.08
CG9964	Cyp309a1	2.07
CG13941	Arc2	2.07
CG11162	CG11162	2.06
CG11227	CG11227	2.06
CG31089	CG31089	2.05
CG12505	Arc1	2.03
CG13482	CG13482	2.03
CG31177	CG42335	2.03
CG9081	Cyp4s3	2.02
CG18607	CG18607	1.99
CG18179	CG18179	1.99
CG4183	Hsp26	1.99
Stencil:2R:16877058:16876141:GENSCAN	CG34040	1.99
CG31414	CG31414	1.95
CG13913	mwh	1.92
CG3604	CG3604	1.9
CG9564	Try29F	1.9
CG13102	CG13102	1.84
CG10082	CG10082	1.83
CG15817	CG15817	1.83
CG6640	CG42825	1.82
CG5921	CG5921	1.81
CG13077	CG13077	1.8
CG32130	stv	1.79
CG4625	Dhap-at	1.79
CG6283	CG6283	1.79
CG9486	AANATL2, CG9486	1.78
CG8695	Mal-A3	1.78
CG18730	Amy-d, Amy-p	1.78
CG12812	Fancl	1.78
CG8867	Jon25Bi	1.76
CG17906	CG17906	1.76
CG13510	CG13511, CG42565	1.76
CG15509	kay	1.76
CG11765	Prx2540-2	1.72
CG17533	GstE9	1.7
CG4812	Ser8	1.7
CG5627	rab3-GEF	1.7
CG11988	neur	1.66
CG32564	CG32564	1.66
CG8938	GstS1	1.65
CG8178	Nach	1.65
CG12813	Npc2d	1.65
CG10383	CG10383	1.62
CG31492	gfzf	1.61
CG6901	CG6901	1.61
CG9989	CG9989	1.61
CG18548	GstD10	1.6
CG9826	CG9826	1.59
CG9428	ZIP1, Zip42C.1	1.59
CG9512	CG9512	1.59
CG30354	CG30354	1.58
CG12092	Npc1b	1.58
CG6835	CG32495, GS	1.58
CG7442	CG7442	1.57
CG31463	CG31463	1.57
CG15533	CG15533	1.57
CG13968	sNPF	1.56
CG8497	Rhp	1.56
CG9672	CG9672	1.56
CG3304	CG34394	1.54
CG10261	aPKC	1.54
CG7207	cert	1.54
CG31436	CG31436	1.54
CG13420	CG42335	1.53
CG13419	burs	1.53
CR17875	Cyp9f3Psi	1.53
CG8084	ana	1.51
CG11669	Mal-A7	1.51
CG32054	CG32054	1.51
CG31918	CG31918	-1.51
CG4539	Bka	-1.51
CG14777	CG14777	-1.51
CG14616	l(1)G0196	-1.51
CG3045	CG3045	-1.52
CG11180	CG11180	-1.52
CG1671	CG1671	-1.52
CG13877	CG13877	-1.52
CG9449	CG9449	-1.52
CG33265	Muc68E	-1.52
CG31259	CG31259	-1.52
CG3038	CG3038	-1.52
CG6189	l(1)1Bi	-1.52
CG15221	CG15221	-1.52
CG12317	JhI-21	-1.53
CG9253	CG9253	-1.53
HDC09735	CG42397	-1.53
CG4033	RpI135	-1.54
CG3994	ZnT35C	-1.54
CG17611	eIF6	-1.54
CG7421	Nopp140	-1.54
CG9312	CG9312	-1.54
CG12785	Mat89Ba	-1.54
CG31769	CG31769	-1.55
CG12325	CG12325	-1.55
CG7637	CG7637	-1.55
CG30431	CG30431	-1.55
CG11842	CG11842	-1.55
CG18030	Jon99Fi	-1.55
HDC16822	vnd	-1.55
CG10922	La	-1.57
CG15067	CG15067	-1.57
CT41110		-1.57
CG5589	CG5589	-1.57
CG13849	Nop56	-1.57
CG6172	vnd	-1.57
CG5770	CG5770	-1.58
CG5258	NHP2	-1.58
CG32425	CG32425	-1.58
CG7006	CG7006	-1.58
S.C2R002789	Nop60B	-1.59
CG10680	CG10680	-1.6
CG17632	bw	-1.6
CG5773	CG5773	-1.6
CG10391	Cyp310a1	-1.61
CG31086	CG31086, CG31323	-1.61
CG7584	Obp99c	-1.61
CG9864	CG9864	-1.62
CG9074	Mst57Da	-1.62
CG9888	Fib	-1.63
CG15083	CG15083	-1.63
CG14118	CG14118	-1.63
CG8112	CG8112	-1.63
CG6461	Ggt-1	-1.63
CG15407	CG33282	-1.64
CG9809	Spargel, srl	-1.64
CG17119	CG17119	-1.64
CG31743	CG31743, CG34313	-1.65
CG16799	CG16799, DmirCG16799, DpseGA24823	-1.66
CG4739	Ugt86Dc	-1.66
CG15281	CG30287, CG34166	-1.67
CG6188	CG6188, Gnmt	-1.67
CG16700	CG16700	-1.67
CG8799	l(2)03659	-1.68
CG15917	Gbp	-1.68
CG14167	Ilp3	-1.68
CG17751	CG17751	-1.68
CG3292	CG3292	-1.69
CG18188	Damm	-1.7
CG10248	Cyp6a8	-1.7
CG10242	Cyp6a23	-1.71
HDC06238	CG34236	-1.71
CG11128	slif	-1.71
CG5778	CG5778	-1.71
CG8766	Taz	-1.72
CG9449	CG9449	-1.72
CG18106	IM2	-1.73
CG8745	CG8745	-1.73
CG31719	RluA-1	-1.74
CG30281	CG30281	-1.74
CG1946	CG1946	-1.75
CG5789	CG5789	-1.76
CG5018	l(3)72Dn	-1.77
CG8687	Cyp6a14	-1.8
CG3333	Nop60B	-1.81
CG9307	Cht5	-1.82
CG14606	CG14606	-1.84
CG11333	CG11333	-1.85
CG11325	AkhR, GRHR	-1.86
CG16836	CG16836	-1.86
CG9837	CG9837	-1.87
CG9143	CG9143	-1.89
CG10843	Cyp4p3	-1.89
CG6658	Ugt86Di	-1.9
CG5150	CG5150	-1.91
CG31778	CG31778	-1.93
CG10206	nop5	-1.94
CG3593	r-l	-1.95
CG3851	odd	-1.96
CG6870	CG6870	-1.96
HDC05924	CG34232	-1.96
CG4181	GstD2	-1.96
CG8664	CG8664, sesB	-1.96
CG13078	CG13078	-1.99
CG31810	CG31810	-2.01
CG16844	IM3	-2.01
CG8256	Gpo-1	-2.01
CG12116	CG12116, DsecCG12116	-2.04
CG13976	Gr98a	-2.07
CG5157	CG5157	-2.14
CG1942	CG1942	-2.2
CG9681	PGRP-SB1	-2.21
CG6134	spz	-2.22
CG6403	CG6403	-2.24
CG13488	CG13488	-2.25
CG11912	CG11912, DsimCG11912	-2.26
CG4822	CG4822	-2.41
CG9438	Cyp6a2	-2.41
CG1462	Aph-4	-2.45
CG6933	CG6933	-2.46
CG6776	GstO3	-2.51
CG3290	CG3290	-2.52
CG31809	CG31809, CG31810	-2.53
CG7266	Eip71CD	-2.54
CG5791	CG5791	-2.55
CG11671	CG11671	-2.62
CG2081	Vago	-2.7
CG15202	CG15202	-2.83
CG12288	CG12288	-2.86
CG8345	Cyp6w1	-2.86
CG15095	l(2)08717	-2.89
Transposon.81	alphagamma-element:CR32865	-2.94
CG7118	Jon66Ci	-3.13
CG32751	CG32751	-3.16
CG3348	CG3348	-3.58
CG8147	CG8147	-4.06
CG3264	CG3264	-4.07
CG5883	CG5883	-4.56
CG14027	TotM	-5.19
CG15199	CG15199	-5.63
CG32283	Drsl3	-6.74
CG7298	CG7298	-7.3
												FBgn0085353
												FBgn0003358
												FBgn0051151
												FBgn0003710 /// FBgn0040696
												FBgn0033167
												FBgn0031144
												FBgn0033978
												FBgn0030081
												FBgn0033347
												FBgn0033778
												FBgn0083950
												FBgn0051522
												FBgn0086901
												FBgn0033059
												FBgn0034824
												FBgn0086681
												FBgn0032723
												FBgn0015793
												FBgn0052486
												FBgn0001321
												FBgn0085403
												FBgn0033645
												FBgn0040323
												FBgn0001075
												FBgn0039663
												FBgn0051769
												FBgn0038641
												FBgn0034475
												FBgn0035980
												FBgn0034650
												FBgn0042712
												FBgn0031249
												FBgn0030855
												FBgn0011754
												FBgn0032194
												FBgn0010704
												FBgn0039808
												FBgn0034942
												FBgn0028372
												FBgn0034345
												FBgn0035598 /// FBgn0086175
												FBgn0029174
												FBgn0052183
												FBgn0039293
												FBgn0035083
												FBgn0024227
												FBgn0040259
												FBgn0033734
												FBgn0033775
												FBgn0031848
												FBgn0036144
												FBgn0019947
												FBgn0015129
												FBgn0030582
												FBgn0044046
												FBgn0030104
												FBgn0034670
												FBgn0053966
												FBgn0036214
												FBgn0015919
												FBgn0035622
												FBgn0036108
												FBgn0024989
												FBgn0051680
												FBgn0030196
												FBgn0259834
												FBgn0000634
												FBgn0037440
												FBgn0036028
												FBgn0000928
												FBgn0261679 /// FBgn0261680
												FBgn0029822
												FBgn0051637
												FBgn0040232
												FBgn0031142
												FBgn0038473
												FBgn0031623
												FBgn0033782
												FBgn0036687
												FBgn0037215
												FBgn0036934
												FBgn0032934
												FBgn0038892
												FBgn0033286
												FBgn0001987
												FBgn0035970
												FBgn0016041
												FBgn0034901
												FBgn0053555
												FBgn0013750
												FBgn0052699
												FBgn0033638
												FBgn0039074
												FBgn0039764
												FBgn0034599
												FBgn0024807
												FBgn0004779
												FBgn0016797
												FBgn0052987
												FBgn0030873
												FBgn0039283
												FBgn0038055
												FBgn0034579
												FBgn0034104
												FBgn0003943
												FBgn0010348
												FBgn0035139
												FBgn0030108
												FBgn0034446
												FBgn0259823
												FBgn0033439 /// FBgn0260474
												FBgn0034400 /// FBgn0086635
												FBgn0033069
												FBgn0010288
												FBgn0085434
												FBgn0052301
												FBgn0032910
												FBgn0015806
												FBgn0029681
												FBgn0039849
												FBgn0034908
												FBgn0005694
												FBgn0052432
												FBgn0031066 /// FBgn0042132
												FBgn0037810 /// FBgn0037811
												FBgn0030793
												FBgn0050459
												FBgn0028482
												FBgn0030956
												FBgn0052040
												FBgn0037650
												FBgn0036323
												FBgn0013725
												FBgn0039139
												FBgn0038929
												FBgn0027279
												FBgn0038189
												FBgn0035878
												FBgn0260817
												FBgn0034000
												FBgn0045761
												FBgn0031011
												FBgn0051953
												FBgn0016984
												FBgn0037716
												FBgn0036135
												FBgn0044809
												FBgn0030007
												FBgn0033598
												FBgn0086441
												FBgn0036015
												FBgn0001281
												FBgn0032419
												FBgn0036294
												FBgn0036366
												FBgn0034733
												FBgn0036062
												FBgn0002856
												FBgn0029090
												FBgn0053512
												FBgn0039651
												FBgn0015380
												FBgn0053257
												FBgn0011817
												FBgn0086694
												FBgn0039730
												FBgn0028419
												FBgn0039369
												FBgn0029660
												FBgn0003373
												FBgn0085225
												FBgn0036622
												FBgn0004781
												FBgn0031519
												FBgn0085426
												FBgn0039758
												FBgn0010339
												FBgn0028859
												FBgn0002707
												FBgn0014011
												FBgn0028699
												FBgn0044510
												FBgn0003089
												FBgn0028406
												FBgn0025573
												FBgn0011710
												FBgn0034827
												FBgn0032197
												FBgn0021856
												FBgn0036646 /// FBgn0036648
												FBgn0030756
												FBgn0261705
												FBgn0031851
												FBgn0004404
												FBgn0031442
												FBgn0035741
												FBgn0019982
												FBgn0037417
												FBgn0034295
												FBgn0050443
												FBgn0034656
												FBgn0038964
												FBgn0035708
												FBgn0260936
												FBgn0034286
												FBgn0052654
												FBgn0013717
												FBgn0015907
												FBgn0038612
												FBgn0031064
												FBgn0014143
												FBgn0010488
												FBgn0040717
												FBgn0030272
												FBgn0039566
												FBgn0034308
												FBgn0032276
												FBgn0033074
												FBgn0085401
												FBgn0031975
												FBgn0031376
												FBgn0021738
												FBgn0030542
												FBgn0031434
												FBgn0052594
												FBgn0010110
												FBgn0260860
												FBgn0034924
												FBgn0033353
												FBgn0260794
												FBgn0027057
												FBgn0050372
												FBgn0035798
												FBgn0035110
												FBgn0259141
												FBgn0011672
												FBgn0003996
												FBgn0033851
												FBgn0051102
												FBgn0027549
												FBgn0038130
												FBgn0013435
												FBgn0032086
												FBgn0036585
												FBgn0030300
												FBgn0038957
												FBgn0032246
												FBgn0015509
												FBgn0015773
												FBgn0039801
												FBgn0034602 /// FBgn0086523
												FBgn0039536
												FBgn0000099
												FBgn0039613
												FBgn0038014
												FBgn0037680
												FBgn0032797
												FBgn0082598
												FBgn0010621
												FBgn0032291
												FBgn0085436
												FBgn0032494
												FBgn0035031
												FBgn0032262
												FBgn0036292
												FBgn0014849
												FBgn0035989
												FBgn0033727
												FBgn0033085 /// FBgn0033086
												FBgn0031959
												FBgn0037035
												FBgn0003719
												FBgn0033132
												FBgn0010358 /// FBgn0010359 /// FBgn0026611 /// FBgn0050025 /// FBgn0050031
												FBgn0039553
												FBgn0250814
												FBgn0013948
												FBgn0037260
												FBgn0030640 /// FBgn0030641
												FBgn0004172
												FBgn0002413
												FBgn0039178
												FBgn0085376
												FBgn0019952
												FBgn0005626
												FBgn0036208
												FBgn0036246
												FBgn0036217
												FBgn0036183
												FBgn0036411
												FBgn0051624 /// FBgn0051988 /// FBgn0083453
												FBgn0011474
												FBgn0259217
												FBgn0014075
												FBgn0034417
												FBgn0033388
												FBgn0032785
												FBgn0035331
												FBgn0031375
												FBgn0000043
												FBgn0035647
												FBgn0259676
												FBgn0038388
												FBgn0086443
												FBgn0026320
												FBgn0025638
												FBgn0038902
												FBgn0034893
												FBgn0051534
												FBgn0016983
												FBgn0036450
												FBgn0015602
												FBgn0030887
												FBgn0033142
												FBgn0034687
												FBgn0037890
												FBgn0023522
												FBgn0001180
												FBgn0004394
												FBgn0038371
												FBgn0028554
												FBgn0030734
												FBgn0040385
												FBgn0037467
												FBgn0037012
												FBgn0027786
												FBgn0032264
												FBgn0031653
												FBgn0051268
												FBgn0034774
												FBgn0002571
												FBgn0082585
												FBgn0085415
												FBgn0260456 /// FBgn0261373
												FBgn0028667
												FBgn0030932
												FBgn0260746
												FBgn0025640
												FBgn0004623
												FBgn0001078
												FBgn0023537
												FBgn0038351
												FBgn0052683
												FBgn0030829
												FBgn0027788
												FBgn0038436
												FBgn0005533
												FBgn0036980
												FBgn0035100
												FBgn0003862
												FBgn0002933
												FBgn0053229
												FBgn0031420
												FBgn0038870
												FBgn0037222
												FBgn0031118
												FBgn0004587
												FBgn0039679
												FBgn0027571
												FBgn0010287
												FBgn0051861
												FBgn0023530
												FBgn0260461
												FBgn0040348
												FBgn0004510
												FBgn0011206
												FBgn0025832
												FBgn0052283
												FBgn0034051
												FBgn0035909
												FBgn0028412
												FBgn0038468
												FBgn0004403
												FBgn0036032
												FBgn0031090
												FBgn0028499
												FBgn0051087
												FBgn0011289
												FBgn0052500 /// FBgn0052857 /// FBgn0053502
												FBgn0040020
												FBgn0036612
												FBgn0260794
												FBgn0004652
												FBgn0040877
												FBgn0000024
												FBgn0030774
												FBgn0035279
												FBgn0037696
												FBgn0053481
												FBgn0038880
												FBgn0040985
												FBgn0052643
												FBgn0041194
												FBgn0033788
												FBgn0028509
												FBgn0032304
												FBgn0031784
												FBgn0032247
												FBgn0038509
												FBgn0052484
												FBgn0010256
												FBgn0051463
												FBgn0085360
												FBgn0259108
												FBgn0040766
												FBgn0036314
												FBgn0261285
												FBgn0085204
												FBgn0036603
												FBgn0085229
												FBgn0000363 /// FBgn0259934
												FBgn0051279
												FBgn0034753
												FBgn0041235
												FBgn0043455
												FBgn0038428
												FBgn0035187
												FBgn0033451
												FBgn0015372
												FBgn0028864 /// FBgn0051780
												FBgn0004378
												FBgn0040506
												FBgn0028905
												FBgn0002873
												FBgn0035581
												FBgn0011725
												FBgn0033020
												FBgn0052119
												FBgn0050103
												FBgn0011606
												FBgn0259697
												FBgn0031040
												FBgn0040507
												FBgn0000057
												FBgn0037024
												FBgn0039626
												FBgn0032898
												FBgn0028866
												FBgn0036789
												FBgn0039560
												FBgn0036697
												FBgn0053087
												FBgn0033042
												FBgn0039193
												FBgn0034166
												FBgn0024983
												FBgn0053158
												FBgn0004370
												FBgn0030148
												FBgn0033748
												FBgn0003450
												FBgn0032916
												FBgn0037526
												FBgn0051760
												FBgn0033092
												FBgn0038861
												FBgn0036727
												FBgn0039195
												FBgn0032157
												FBgn0023023
												FBgn0026076
												FBgn0033850
												FBgn0039257
												FBgn0031085
												FBgn0030992
												FBgn0035761
												FBgn0062440
												FBgn0260946
												FBgn0052190
												FBgn0000479
												FBgn0037421
												FBgn0030332 /// FBgn0084571
												FBgn0036488
												FBgn0037934
												FBgn0013749
												FBgn0039124
												FBgn0037801 /// FBgn0261213
												FBgn0033252
												FBgn0035479
												FBgn0000242
												FBgn0039084
												FBgn0040392
												FBgn0052057
												FBgn0051481
												FBgn0035040
												FBgn0014163
												FBgn0085378
												FBgn0259149
												FBgn0004369
												FBgn0051740
												FBgn0010328
												FBgn0011361
												FBgn0052647
												FBgn0259195 /// FBgn0259196
												FBgn0029979
												FBgn0032497
												FBgn0022960
												FBgn0024897
												FBgn0037565
												FBgn0037138
												FBgn0016756
												FBgn0005630
												FBgn0053205
												FBgn0063495
												FBgn0034717
												FBgn0025613
												FBgn0023211
												FBgn0005777
												FBgn0013718
												FBgn0044048
												FBgn0003889
												FBgn0024920
												FBgn0031885
												FBgn0052079
												FBgn0033741
												FBgn0035657
												FBgn0036770
												FBgn0032186
												FBgn0000711
												FBgn0027572
												FBgn0033969
												FBgn0030455
												FBgn0260642
												FBgn0034142
												FBgn0031955
												FBgn0039469
												FBgn0030396
												FBgn0042112
												FBgn0011764
												FBgn0051407
												FBgn0003717
												FBgn0038415
												FBgn0053554
												FBgn0036935
												FBgn0000635
												FBgn0032818
												FBgn0011361
												FBgn0033165
												FBgn0020261
												FBgn0035524
												FBgn0040372
												FBgn0035601
												FBgn0035439
												FBgn0036481
												FBgn0038692
												FBgn0036494
												FBgn0030136
												FBgn0010043
												FBgn0039246
												FBgn0037465
												FBgn0028491
												FBgn0030245
												FBgn0004435
												FBgn0034354
												FBgn0037456
												FBgn0051686
												FBgn0259216
												FBgn0051041
												FBgn0041709
												FBgn0261285
												FBgn0036783
												FBgn0052774
												FBgn0028467
												FBgn0054008
												FBgn0010278
												FBgn0260477
												FBgn0031547
												FBgn0010591
												FBgn0028473 /// FBgn0033408
												FBgn0033320
												FBgn0261671
												FBgn0023197
												FBgn0031990 /// FBgn0261164
												FBgn0037572
												FBgn0050067
												FBgn0053288
												FBgn0000045
												FBgn0051360
												FBgn0000037
												FBgn0031716
												FBgn0031347
												FBgn0031937 /// FBgn0261217
												FBgn0035805
												FBgn0032840
												FBgn0001168
												FBgn0015583
												FBgn0035020
												FBgn0033107
												FBgn0014391
												FBgn0034221
												FBgn0040534
												FBgn0027784
												FBgn0040752
												FBgn0029708
												FBgn0086674
												FBgn0030219
												FBgn0033283
												FBgn0015754
												FBgn0051988
												FBgn0028525
												FBgn0039969
												FBgn0037878
												FBgn0011706
												FBgn0051804
												FBgn0065035
												FBgn0027554
												FBgn0010583
												FBgn0085447
												FBgn0260966
												FBgn0051989
												FBgn0031729
												FBgn0028941
												FBgn0001296
												FBgn0052271
												FBgn0035070
												FBgn0085402
												FBgn0030317
												FBgn0013751
												FBgn0031476
												FBgn0024985
												FBgn0038011
												FBgn0032725
												FBgn0052712 /// FBgn0085929
												FBgn0052645
												FBgn0037624
												FBgn0035876
												FBgn0021800
												FBgn0031768
												FBgn0033667 /// FBgn0261235
												FBgn0039313
												FBgn0031548
												FBgn0037090
												FBgn0027259
												FBgn0024252
												FBgn0003205
												FBgn0051051
												FBgn0032907
												FBgn0039783
												FBgn0039675
												FBgn0034176
												FBgn0003942 /// FBgn0029095
												FBgn0029506
												FBgn0052778
												FBgn0028935
												FBgn0031688
												FBgn0011818
												FBgn0033297
												FBgn0053293
												FBgn0033515
												FBgn0033735
												FBgn0037171
												FBgn0029850
												FBgn0034867
												FBgn0036746
												FBgn0051710
												FBgn0026084
												FBgn0050052
												FBgn0037153
												FBgn0037578
												FBgn0032620
												FBgn0036218
												FBgn0033981
												FBgn0030477
												FBgn0050169
												FBgn0030030
												FBgn0030562
												FBgn0034289
												FBgn0037915
												FBgn0037739
												FBgn0051546
												FBgn0035734
												FBgn0038942
												FBgn0041241
												FBgn0036806
												FBgn0039117
												FBgn0023479
												FBgn0031546
												FBgn0002643
												FBgn0032632
												FBgn0036790
												FBgn0038549
												FBgn0032280
												FBgn0030982
												FBgn0260970
												FBgn0037735
												FBgn0259219
												FBgn0261268
												FBgn0040383
												FBgn0036552
												FBgn0052026
												FBgn0053309
												FBgn0038973
												FBgn0035630
												FBgn0031313
												FBgn0010411
												FBgn0037602
												FBgn0038248
												FBgn0037637
												FBgn0031240
												FBgn0000557
												FBgn0039851
												FBgn0036204
												FBgn0034664
												FBgn0000996
												FBgn0040805
												FBgn0039508
												FBgn0026361
												FBgn0052441
												FBgn0005640 /// FBgn0038013
												FBgn0038874
												FBgn0042134
												FBgn0025111
												FBgn0030365
												FBgn0016975 /// FBgn0016976
												FBgn0053330
												FBgn0041224
												FBgn0034720
												FBgn0043841
												FBgn0028427
												FBgn0045442
												FBgn0051516
												FBgn0034750
												FBgn0016762
												FBgn0031786
												FBgn0038337
												FBgn0031261
												FBgn0061476
												FBgn0051286
												FBgn0040609
												FBgn0036545
												FBgn0036502
												FBgn0016038
												FBgn0038881
												FBgn0026620
												FBgn0011674
												FBgn0037003
												FBgn0019686
												FBgn0259187
												FBgn0034692
												FBgn0036732
												FBgn0051288
												FBgn0036637
												FBgn0031663
												FBgn0030067
												FBgn0022985
												FBgn0243586
												FBgn0053100
												FBgn0036997
												FBgn0034480
												FBgn0033474
												FBgn0014868
												FBgn0036677
												FBgn0024941
												FBgn0041712
												FBgn0028418
												FBgn0035254
												FBgn0038879
												FBgn0052806
												FBgn0051606
												FBgn0085429
												FBgn0029761
												FBgn0040764
												FBgn0052260
												FBgn0026777
												FBgn0002773
												FBgn0023416
												FBgn0036541
												FBgn0027570
												FBgn0050265
												FBgn0022023
												FBgn0083962
												FBgn0041775
												FBgn0031498
												FBgn0033047
												FBgn0004400
												FBgn0260761 /// FBgn0260762
												FBgn0040028 /// FBgn0052819 /// FBgn0052820
												FBgn0052137
												FBgn0032595
												FBgn0045469 /// FBgn0045470
												FBgn0036221
												FBgn0035789
												FBgn0037104
												FBgn0037533
												FBgn0036886
												FBgn0034552
												FBgn0039396
												FBgn0038651
												FBgn0039069
												FBgn0000221
												FBgn0002023
												FBgn0004584
												FBgn0034577
												FBgn0031900
												FBgn0011715
												FBgn0032363
												FBgn0032693
												FBgn0027376
												FBgn0087008
												FBgn0052033
												FBgn0034249
												FBgn0014903 /// FBgn0053082
												FBgn0039682
												FBgn0030186
												FBgn0012042
												FBgn0030612
												FBgn0086129
												FBgn0004656
												FBgn0040773
												FBgn0033216
												FBgn0033365
												FBgn0005671
												FBgn0036205
												FBgn0039044
												FBgn0067317
												FBgn0032849
												FBgn0260741
												FBgn0259145
												FBgn0033153
												FBgn0029147
												FBgn0037930
												FBgn0036176 /// FBgn0036177
												FBgn0035735
												FBgn0034704 /// FBgn0086642
												FBgn0030749
												FBgn0020620
												FBgn0260759 /// FBgn0260760
												FBgn0004907
												FBgn0036749
												FBgn0000559
												FBgn0260971
												FBgn0031597
												FBgn0053105
												FBgn0250871
												FBgn0028968
												FBgn0036380
												FBgn0085371
												FBgn0035504
												FBgn0032301
												FBgn0035591
												FBgn0029117
												FBgn0044810
												FBgn0037882
												FBgn0040650
												FBgn0037317
												FBgn0035268
												FBgn0039890
												FBgn0036194
												FBgn0034331
												FBgn0031401
												FBgn0261244
												FBgn0036922
												FBgn0051038
												FBgn0039145
												FBgn0030830
												FBgn0016930
												FBgn0031504
												FBgn0027843
												FBgn0038361
												FBgn0025802
												FBgn0014963
												FBgn0051105
												FBgn0032225
												FBgn0039523
												FBgn0051106
												FBgn0083949
												FBgn0003396
												FBgn0035497
												FBgn0250753
												FBgn0003513
												FBgn0010316
												FBgn0046225
												FBgn0034784
												FBgn0031995 /// FBgn0083970
												FBgn0051544
												FBgn0015816 /// FBgn0031429
												FBgn0025394
												FBgn0030776
												FBgn0051363
												FBgn0015777
												FBgn0036707
												FBgn0038578
												FBgn0037021
												FBgn0002938
												FBgn0037599
												FBgn0041249
												FBgn0020249
												FBgn0050456
												FBgn0033911 /// FBgn0143190
												FBgn0259735
												FBgn0017457
												FBgn0015278
												FBgn0033792
												FBgn0040752
												FBgn0039585
												FBgn0035234
												FBgn0051249
												FBgn0000541
												FBgn0031604
												FBgn0032116
												FBgn0030899
												FBgn0052268
												FBgn0030090
												FBgn0250820
												FBgn0040775
												FBgn0040294
												FBgn0031735
												FBgn0051523
												FBgn0040477
												FBgn0030346
												FBgn0035553
												FBgn0039167
												FBgn0053554
												FBgn0013770
												FBgn0035189
												FBgn0015010
												FBgn0058463
												FBgn0036336
												FBgn0035336
												FBgn0051259
												FBgn0025684
												FBgn0051030
												FBgn0004170
												FBgn0052037
												FBgn0000565
												FBgn0052463
												FBgn0051004
												FBgn0003896
												FBgn0023179
												FBgn0027581
												FBgn0035553
												FBgn0002781
												FBgn0039150
												FBgn0058178 /// FBgn0085612
												FBgn0053177
												FBgn0043842
												FBgn0042111
												FBgn0031018
												FBgn0032914
												FBgn0010295
												FBgn0015402
												FBgn0259714
												FBgn0030668
												FBgn0085435
												FBgn0259213
												FBgn0083945
												FBgn0038165
												FBgn0050054
												FBgn0085330
												FBgn0029961
												FBgn0261613
												FBgn0028562
												FBgn0036565
												FBgn0039324
												FBgn0033207
												FBgn0037292
												FBgn0037011
												FBgn0034933
												FBgn0030291
												FBgn0260386
												FBgn0003371
												FBgn0052397
												FBgn0038053
												FBgn0010762
												FBgn0035427
												FBgn0033280
												FBgn0033236
												FBgn0053172
												FBgn0031381
												FBgn0030581
												FBgn0002626
												FBgn0035344
												FBgn0051677
												FBgn0004227
												FBgn0044872
												FBgn0053282
												FBgn0036548
												FBgn0026718
												FBgn0028746
												FBgn0035751
												FBgn0031664
												FBgn0032629
												FBgn0029702
												FBgn0086532
												FBgn0083963
												FBgn0015571
												FBgn0250785
												FBgn0051281
												FBgn0053458
												FBgn0260429
												FBgn0040319
												FBgn0043532
												FBgn0036504
												FBgn0032109
												FBgn0003285
												FBgn0037734
												FBgn0038804
												FBgn0050011
												FBgn0036593
												FBgn0046887
												FBgn0038286
												FBgn0032068
												FBgn0052201
												FBgn0037009
												FBgn0034131
												FBgn0004591
												FBgn0027527
												FBgn0054046
												FBgn0004198
												FBgn0000413
												FBgn0011766 /// FBgn0025615
												FBgn0036616
												FBgn0035830
												FBgn0033480
												FBgn0036987
												FBgn0038196
												FBgn0086266
												FBgn0029727
												FBgn0033597
												FBgn0036656
												FBgn0040261
												FBgn0028963
												FBgn0041713
												FBgn0260793
												FBgn0032310
												FBgn0036775
												FBgn0035600
												FBgn0053490
												FBgn0001941
												FBgn0038628
												FBgn0261278
												FBgn0038148 /// FBgn0040553
												FBgn0050377
												FBgn0036614
												FBgn0037949
												FBgn0034138
												FBgn0032171
												FBgn0038304
												FBgn0035578
												FBgn0031700
												FBgn0011701
												FBgn0033652
												FBgn0020908
												FBgn0033093
												FBgn0039737
												FBgn0003961
												FBgn0042177 /// FBgn0042178
												FBgn0052405
												FBgn0032074
												FBgn0037152
												FBgn0003392
												FBgn0053054
												FBgn0042092
												FBgn0003396
												FBgn0026702
												FBgn0039680
												FBgn0052476
												FBgn0038780
												FBgn0031239
												FBgn0035772
												FBgn0030011
												FBgn0051158
												FBgn0031563
												FBgn0026252
												FBgn0034859
												FBgn0040726
												FBgn0051221
												FBgn0003011
												FBgn0029870
												FBgn0038924
												FBgn0037478
												FBgn0038506
												FBgn0031804
												FBgn0029750
												FBgn0024273
												FBgn0027556
												FBgn0039648
												FBgn0038385
												FBgn0033464
												FBgn0004638
												FBgn0039897
												FBgn0034909
												FBgn0031885
												FBgn0035586
												FBgn0004795
												FBgn0051080
												FBgn0035975
												FBgn0036831
												FBgn0014020
												FBgn0259246
												FBgn0034849
												FBgn0045064
												FBgn0002633
												FBgn0034114
												FBgn0037772
												FBgn0001247
												FBgn0035012
												FBgn0037995
												FBgn0011659
												FBgn0032680
												FBgn0052425
												FBgn0035159
												FBgn0085382
												FBgn0037406
												FBgn0085412
												FBgn0054002
												FBgn0041585
												FBgn0003345
												FBgn0086901
												FBgn0017578
												FBgn0032643
												FBgn0085401
												FBgn0050355
												FBgn0004895
												FBgn0031484
												FBgn0031861
												FBgn0038486
												FBgn0031544
												FBgn0259163
												FBgn0032815
												FBgn0030985
												FBgn0000394
												FBgn0000229
												FBgn0016660
												FBgn0030395
												FBgn0040397
												FBgn0035886
												FBgn0259922
												FBgn0045478
												FBgn0003721
												FBgn0032210
												FBgn0260934
												FBgn0029912
												FBgn0036403
												FBgn0033842
												FBgn0028426
												FBgn0035718
												FBgn0036947
												FBgn0025186
												FBgn0085227
												FBgn0034201
												FBgn0050217
												FBgn0260934
												FBgn0085197
												FBgn0039467
												FBgn0037574
												FBgn0039254
												FBgn0032516
												FBgn0036832
												FBgn0034419
												FBgn0035833
												FBgn0035512
												FBgn0032215
												FBgn0010387
												FBgn0030480
												FBgn0011676
												FBgn0085431
												FBgn0030954
												FBgn0261641
												FBgn0039590
												FBgn0052187
												FBgn0040732
												FBgn0034479
												FBgn0030936
												FBgn0034406
												FBgn0036147
												FBgn0086757
												FBgn0025720
												FBgn0039344
												FBgn0037106
												FBgn0022382
												FBgn0030670
												FBgn0020626
												FBgn0031920
												FBgn0051326
												FBgn0086253
												FBgn0034075
												FBgn0034157
												FBgn0039137
												FBgn0039483
												FBgn0036346
												FBgn0040296
												FBgn0011708
												FBgn0031531
												FBgn0052450
												FBgn0028542
												FBgn0014427 /// FBgn0083468
												FBgn0037127
												FBgn0044020
												FBgn0030403
												FBgn0003089
												FBgn0003659 /// FBgn0029933
												FBgn0000630
												FBgn0038975
												FBgn0036359
												FBgn0001253
												FBgn0032115
												FBgn0015574
												FBgn0085200
												FBgn0250846
												FBgn0024196
												FBgn0000116
												FBgn0010220
												FBgn0032878
												FBgn0085432
												FBgn0035028
												FBgn0001186
												FBgn0032294
												FBgn0039465
												FBgn0029939
												FBgn0029584
												FBgn0037518
												FBgn0051822
												FBgn0039936
												FBgn0039619
												FBgn0036422
												FBgn0037313
												FBgn0031359
												FBgn0039543
												FBgn0020429
												FBgn0031436
												FBgn0034708
												FBgn0063667
												FBgn0031909
												FBgn0050074
												FBgn0029770
												FBgn0035643
												FBgn0039688
												FBgn0036690
												FBgn0036462
												FBgn0034906
												FBgn0259935
												FBgn0028902
												FBgn0030033
												FBgn0053532 /// FBgn0053533
												FBgn0037040
												FBgn0039577
												FBgn0034230
												FBgn0015277
												FBgn0040715 /// FBgn0259717
												FBgn0032455
												FBgn0030141
												FBgn0039341
												FBgn0037156
												FBgn0086359
												FBgn0086450
												FBgn0032683
												FBgn0037807
												FBgn0032442
												FBgn0046687
												FBgn0034649 /// FBgn0259725 /// FBgn0259726 /// FBgn0259727
												FBgn0005659
												FBgn0025454
												FBgn0024941 /// FBgn0032638
												FBgn0011241
												FBgn0011290
												FBgn0028904
												FBgn0000581
												FBgn0017556
												FBgn0004782 /// FBgn0004783
												FBgn0085406
												FBgn0051717
												FBgn0051530
												FBgn0025383
												FBgn0036330
												FBgn0050423
												FBgn0029815
												FBgn0034576
												FBgn0002921
												FBgn0039557
												FBgn0033791
												FBgn0031534
												FBgn0037920
												FBgn0259225
												FBgn0050290 /// FBgn0260222
												FBgn0052006 /// FBgn0178108
												FBgn0037679
												FBgn0032127
												FBgn0052600
												FBgn0047114 /// FBgn0086953 /// FBgn0086954 /// FBgn0086955
												FBgn0025387
												FBgn0085586
												FBgn0033469
												FBgn0037664
												FBgn0034710
												FBgn0031981
												FBgn0034913
												FBgn0002937
												FBgn0063494
												FBgn0051643
												FBgn0035152
												FBgn0038747
												FBgn0026192
												FBgn0032377
												FBgn0038830
												FBgn0037310
												FBgn0013348
												FBgn0085288
												FBgn0035401
												FBgn0038912
												FBgn0250732
												FBgn0025140
												FBgn0041627
												FBgn0050272
												FBgn0035049
												FBgn0052188 /// FBgn0052189
												FBgn0031263
												FBgn0032753
												FBgn0030621
												FBgn0050056
												FBgn0005630
												FBgn0037304 /// FBgn0165742
												FBgn0035518
												FBgn0000157
												FBgn0260007
												FBgn0036970
												FBgn0259247
												FBgn0000382
												FBgn0033279
												FBgn0029703
												FBgn0038740
												FBgn0004896
												FBgn0034860
												FBgn0030996
												FBgn0031725
												FBgn0040674
												FBgn0027279
												FBgn0000036
												FBgn0032677
												FBgn0030543
												FBgn0036815
												FBgn0015664
												FBgn0036556
												FBgn0034999
												FBgn0031060
												FBgn0030530
												FBgn0031944
												FBgn0037017
												FBgn0025637
												FBgn0032184
												FBgn0039994
												FBgn0003134
												FBgn0085352
												FBgn0035287
												FBgn0026573
												FBgn0027607
												FBgn0035043
												FBgn0038330
												FBgn0029644
												FBgn0005410
												FBgn0052719
												FBgn0037397
												FBgn0037231
												FBgn0026562
												FBgn0035567
												FBgn0051992
												FBgn0039628
												FBgn0039074
												FBgn0034808
												FBgn0087011
												FBgn0038105
												FBgn0032149
												FBgn0039031
												FBgn0005586
												FBgn0042083
												FBgn0037265
												FBgn0035537
												FBgn0046874 /// FBgn0261015
												FBgn0015903
												FBgn0000412
												FBgn0032094
												FBgn0040931
												FBgn0029133
												FBgn0002985
												FBgn0260439
												FBgn0052227
												FBgn0034461
												FBgn0037780
												FBgn0035149
												FBgn0000472
												FBgn0031998
												FBgn0051785
												FBgn0035231
												FBgn0037731 /// FBgn0052939
												FBgn0030769
												FBgn0058178 /// FBgn0085612
												FBgn0040904
												FBgn0052105
												FBgn0037177
												FBgn0020645
												FBgn0002862
												FBgn0031053
												FBgn0045499
												FBgn0054021
												FBgn0034605
												FBgn0036031
												FBgn0035603
												FBgn0039132
												FBgn0027091
												FBgn0032884
												FBgn0039014 /// FBgn0040587
												FBgn0086693
												FBgn0037015
												FBgn0036607
												FBgn0003890
												FBgn0054028
												FBgn0036365
												FBgn0035416
												FBgn0020910
												FBgn0034228
												FBgn0039048
												FBgn0032275 /// FBgn0250852
												FBgn0039478
												FBgn0037181
												FBgn0051211
												FBgn0259730 /// FBgn0259731 /// FBgn0259732 /// FBgn0259733
												FBgn0028717
												FBgn0029816
												FBgn0085201
												FBgn0030638
												FBgn0037501
												FBgn0031423
												FBgn0035243
												FBgn0034926
												FBgn0020370
												FBgn0033439
												FBgn0030508
												FBgn0035380
												FBgn0041622
												FBgn0031295
												FBgn0031337
												FBgn0033549
												FBgn0037060
												FBgn0024753
												FBgn0030071
												FBgn0051618 /// FBgn0053808 /// FBgn0053814 /// FBgn0053817 /// FBgn0053820 /// FBgn0053823 /// FBgn0053826 /// FBgn0053829 /// FBgn0053832 /// FBgn0053835 /// FBgn0053838 /// FBgn0053841 /// FBgn0053844 /// FBgn0053847 /// FBgn0053850 /// FBgn0053853 /// FBgn0053856 /// FBgn0053859 /// FBgn0053862 /// FBgn0053865
												FBgn0029887
												FBgn0038233
												FBgn0030810
												FBgn0086782
												FBgn0040230
												FBgn0032330
												FBgn0037964
												FBgn0086679
												FBgn0051721
												FBgn0261388
												FBgn0004666
												FBgn0030763
												FBgn0011202
												FBgn0038834
												FBgn0036574
												FBgn0035137
												FBgn0036789
												FBgn0033799
												FBgn0032144 /// FBgn0261191
												FBgn0001128
												FBgn0033635
												FBgn0023534
												FBgn0036470
												FBgn0024997
												FBgn0052000
												FBgn0052547
												FBgn0034437
												FBgn0034665
												FBgn0005771
												FBgn0003276
												FBgn0039870
												FBgn0003227
												FBgn0037410
												FBgn0039461
												FBgn0031139 /// FBgn0039219
												FBgn0004583
												FBgn0051999
												FBgn0040373
												FBgn0024222
												FBgn0051052
												FBgn0032635
												FBgn0031264
												FBgn0030613
												FBgn0034070
												FBgn0040967
												FBgn0051446
												FBgn0041627 /// FBgn0051826
												FBgn0004592
												FBgn0260003
												FBgn0032259
												FBgn0037185 /// FBgn0260481
												FBgn0035422
												FBgn0085442
												FBgn0038474
												FBgn0004057
												FBgn0047334
												FBgn0261004
												FBgn0032303
												FBgn0002968
												FBgn0014877
												FBgn0050461 /// FBgn0050462
												FBgn0058188
												FBgn0010269
												FBgn0052650
												FBgn0043792
												FBgn0039371
												FBgn0028394
												FBgn0052846
												FBgn0034507
												FBgn0260658
												FBgn0082582
												FBgn0020309
												FBgn0052055
												FBgn0037817
												FBgn0032375
												FBgn0038525
												FBgn0085296
												FBgn0037916
												FBgn0020377
												FBgn0038756
												FBgn0030586
												FBgn0036925
												FBgn0034110
												FBgn0260713
												FBgn0038124
												FBgn0042641 /// FBgn0052174
												FBgn0038767
												FBgn0053453
												FBgn0260795
												FBgn0053520
												FBgn0036972 /// FBgn0036973
												FBgn0041780
												FBgn0002735
												FBgn0032052
												FBgn0038980
												FBgn0033871
												FBgn0027930
												FBgn0041097
												FBgn0085387
												FBgn0052383
												FBgn0035766
												FBgn0036890
												FBgn0008651
												FBgn0001323
												FBgn0083959
												FBgn0085382
												FBgn0259818
												FBgn0042105
												FBgn0028848
												FBgn0040092
												FBgn0053519
												FBgn0002873
												FBgn0040341 /// FBgn0045652 /// FBgn0105093 /// FBgn0234143
												FBgn0037700
												FBgn0037804
												FBgn0032955
												FBgn0031520
												FBgn0039642
												FBgn0036178
												FBgn0032726
												FBgn0024836
												FBgn0039902
												FBgn0029881
												FBgn0052690
												FBgn0035665
												FBgn0033214
												FBgn0033566
												FBgn0038471
												FBgn0038734
												FBgn0023083
												FBgn0039092
												FBgn0040285
												FBgn0000360
												FBgn0027532 /// FBgn0086158 /// FBgn0086167
												FBgn0037461
												FBgn0015872
												FBgn0030606
												FBgn0037254 /// FBgn0165706
												FBgn0011740
												FBgn0035983
												FBgn0037540
												FBgn0053329
												FBgn0028471
												FBgn0250867
												FBgn0085377
												FBgn0039789
												FBgn0260639
												FBgn0033864
												FBgn0004572
												FBgn0034737
												FBgn0027588
												FBgn0010042
												FBgn0005640
												FBgn0032175
												FBgn0031209
												FBgn0054027
												FBgn0020639
												FBgn0052138
												FBgn0040503
												FBgn0033508
												FBgn0052110
												FBgn0031315
												FBgn0003866
												FBgn0041246
												FBgn0010407
												FBgn0003600
												FBgn0030053 /// FBgn0086198
												FBgn0031163
												FBgn0086446
												FBgn0259232
												FBgn0026630
												FBgn0041111
												FBgn0086361
												FBgn0000042
												FBgn0051380
												FBgn0259171
												FBgn0032803
												FBgn0033174
												FBgn0031941
												FBgn0024973
												FBgn0033476
												FBgn0035367
												FBgn0010083
												FBgn0027654
												FBgn0046296
												FBgn0034372 /// FBgn0259202
												FBgn0031728
												FBgn0034794
												FBgn0039690
												FBgn0035945
												FBgn0035376
												FBgn0040972
												FBgn0037579
												FBgn0038499
												FBgn0038860
												FBgn0032717
												FBgn0023001
												FBgn0032626
												FBgn0025678
												FBgn0051391
												FBgn0015033
												FBgn0035238
												FBgn0003710
												FBgn0051091
												FBgn0032240 /// FBgn0067622
												FBgn0259098
												FBgn0036233
												FBgn0001337
												FBgn0029785
												FBgn0004396
												FBgn0085380
												FBgn0086768
												FBgn0027066 /// FBgn0058354
												FBgn0030240
												FBgn0259741
												FBgn0016672
												FBgn0011818
												FBgn0261403
												FBgn0035996
												FBgn0034603
												FBgn0019928
												FBgn0030407
												FBgn0024689
												FBgn0032249
												FBgn0034187
												FBgn0051358 /// FBgn0260230 /// FBgn0260231
												FBgn0039029
												FBgn0259234
												FBgn0031745
												FBgn0002577
												FBgn0032703
												FBgn0035411
												FBgn0051690
												FBgn0023097
												FBgn0038318
												FBgn0086907
												FBgn0025393 /// FBgn0260214 /// FBgn0260215
												FBgn0038705
												FBgn0024183
												FBgn0031314
												FBgn0037973
												FBgn0010382
												FBgn0038685
												FBgn0003250
												FBgn0010040
												FBgn0085399
												FBgn0035167
												FBgn0039060
												FBgn0003575
												FBgn0033371
												FBgn0033393
												FBgn0031473
												FBgn0036741
												FBgn0031435
												FBgn0086364
												FBgn0037481
												FBgn0004377
												FBgn0027528
												FBgn0037515
												FBgn0032252
												FBgn0085586
												FBgn0035251
												FBgn0032453
												FBgn0053087
												FBgn0002887 /// FBgn0043002
												FBgn0034683
												FBgn0035325
												FBgn0034495
												FBgn0027790
												FBgn0020930
												FBgn0038296
												FBgn0034499
												FBgn0034132
												FBgn0051641
												FBgn0260659
												FBgn0035413
												FBgn0004649
												FBgn0031098
												FBgn0020414
												FBgn0053179
												FBgn0085282
												FBgn0052446
												FBgn0026181
												FBgn0030725
												FBgn0034885
												FBgn0036203
												FBgn0015374
												FBgn0260992
												FBgn0027335
												FBgn0085377
												FBgn0051163
												FBgn0033835
												FBgn0051344
												FBgn0261710
												FBgn0031432
												FBgn0033060 /// FBgn0086624
												FBgn0051436
												FBgn0052259
												FBgn0250910
												FBgn0033570
												FBgn0035397
												FBgn0036072
												FBgn0260866
												FBgn0035063
[truncated: 11,768 more rows]

## Sheet: ENRICHED GO 
GENE ONTOLOGY TERMS ENRICHED IN THE RESPECTIVE TREATMENT GROUPS
Analysis Type:	PANTHER Overrepresentation Test (release 20170413)
Annotation Version and Release Date:	PANTHER version 11.1 Released 2016-10-24
Analyzed List:	Client Text Box Input (Drosophila melanogaster)
Reference List:	Drosophila melanogaster (all genes in database)
Bonferroni correction:	FALSE
OREGON R
PANTHER GO-Slim Biological Process	Drosophila melanogaster - REFLIST (14217)	Client Text Box Input (285)	Client Text Box Input (expected)	Client Text Box Input (over/under)	Client Text Box Input (fold Enrichment)	Client Text Box Input (P-value)	-log p value
amino acid transport (GO:0006865)	38	5	0.76	+	6.56	0.00111	2.95468
visual perception (GO:0007601)	60	5	1.2	+	4.16	0.00766	2.11577
anion transport (GO:0006820)	163	13	3.27	+	3.98	3.28e-05	4.48413
fatty acid metabolic process (GO:0006631)	114	9	2.29	+	3.94	0.000571	3.24336
lipid transport (GO:0006869)	64	5	1.28	+	3.9	0.00993	2.00305
immune system process (GO:0002376)	182	13	3.65	+	3.56	9.85e-05	4.00656
steroid metabolic process (GO:0008202)	111	7	2.23	+	3.15	0.00764	2.11691
protein glycosylation (GO:0006486)	100	6	2	+	2.99	0.0163	1.78781
lipid metabolic process (GO:0006629)	356	20	7.14	+	2.8	4.31e-05	4.36552
sulfur compound metabolic process (GO:0006790)	89	5	1.78	+	2.8	0.0348	1.45842
ion transport (GO:0006811)	233	13	4.67	+	2.78	0.000998	3.00087
respiratory electron transport chain (GO:0022904)	163	9	3.27	+	2.75	0.00617	2.20971
cellular amino acid metabolic process (GO:0006520)	224	10	4.49	+	2.23	0.0161	1.79317
generation of precursor metabolites and energy (GO:0006091)	216	9	4.33	+	2.08	0.0318	1.49757
cellular component organization or biogenesis (GO:0071840)	999	10	20.03	-	0.5	0.00872	2.05948
cellular component organization (GO:0016043)	876	8	17.56	-	0.46	0.00762	2.11805
RNA metabolic process (GO:0016070)	1003	9	20.11	-	0.45	0.00368	2.43415
vesicle-mediated transport (GO:0016192)	387	3	7.76	-	0.39	0.0477	1.32148
regulation of biological process (GO:0050789)	596	4	11.95	-	0.33	0.00699	2.15552
organelle organization (GO:0006996)	514	3	10.3	-	0.29	0.00748	2.1261
cellular component biogenesis (GO:0044085)	395	2	7.92	-	0.25	0.0137	1.86328
ESG[TS]/+
PANTHER GO-Slim Biological Process	Drosophila melanogaster - REFLIST (14217)	Client Text Box Input (234)	Client Text Box Input (expected)	Client Text Box Input (over/under)	Client Text Box Input (fold Enrichment)	Client Text Box Input (P-value)
rRNA metabolic process (GO:0016072)	100	12	1.65	+	7.29	1.47e-07	6.83268
glycogen metabolic process (GO:0005977)	66	6	1.09	+	5.52	0.00087	3.06048
lipid transport (GO:0006869)	64	5	1.05	+	4.75	0.00443	2.3536
immune system process (GO:0002376)	182	12	3	+	4.01	5.98e-05	4.2233
steroid metabolic process (GO:0008202)	111	7	1.83	+	3.83	0.00265	2.57675
sulfur compound metabolic process (GO:0006790)	89	5	1.46	+	3.41	0.0166	1.77989
polysaccharide metabolic process (GO:0005976)	108	6	1.78	+	3.38	0.0095	2.02228
anion transport (GO:0006820)	163	8	2.68	+	2.98	0.00605	2.21824
mesoderm development (GO:0007498)	102	5	1.68	+	2.98	0.0278	1.55596
protein complex assembly (GO:0006461)	128	6	2.11	+	2.85	0.0202	1.69465
protein complex biogenesis (GO:0070271)	129	6	2.12	+	2.83	0.0209	1.67985
lipid metabolic process (GO:0006629)	356	16	5.86	+	2.73	0.000319	3.49621
cellular component biogenesis (GO:0044085)	395	16	6.5	+	2.46	0.000961	3.01728
ion transport (GO:0006811)	233	9	3.83	+	2.35	0.016	1.79588
developmental process (GO:0032502)	469	13	7.72	+	1.68	0.0483	1.31605
nitrogen compound metabolic process (GO:0006807)	1175	28	19.34	+	1.45	0.0313	1.50446
protein metabolic process (GO:0019538)	1374	14	22.61	-	0.62	0.0302	1.51999
regulation of transcription from RNA polymerase II promoter (GO:0006357)	371	1	6.11	-	< 0.2	0.0149	1.82681
vesicle-mediated transport (GO:0016192)	387	1	6.37	-	< 0.2	0.0118	1.92812
cell cycle (GO:0007049)	473	1	7.79	-	< 0.2	0.0033	2.48149
organelle organization (GO:0006996)	514	1	8.46	-	< 0.2	0.00177	2.75203
intracellular protein transport (GO:0006886)	551	1	9.07	-	< 0.2	0.001	3
protein transport (GO:0015031)	561	1	9.23	-	< 0.2	0.00086	3.0655
CANTON S
PANTHER GO-Slim Biological Process	Drosophila melanogaster - REFLIST (14217)	Client Text Box Input (104)	Client Text Box Input (expected)	Client Text Box Input (over/under)	Client Text Box Input (fold Enrichment)	Client Text Box Input (P-value)
visual perception (GO:0007601)	60	5	0.44	+	11.39	8.7e-05	4.06048
immune system process (GO:0002376)	182	10	1.33	+	7.51	1.03e-06	5.98716
sensory perception (GO:0007600)	166	5	1.21	+	4.12	0.00769	2.11407
neurological system process (GO:0050877)	264	5	1.93	+	2.59	0.045	1.34679
response to stress (GO:0006950)	327	6	2.39	+	2.51	0.0334	1.47625
